# Supplementary material for: An mRNA Profiling Study of Vaginal Swabs from Pre- and Postmenopausal Women
Source: Curr Issues Mol Biol. 2023 Aug 7;45(8):6526–37. doi: 10.3390/cimb45080411 (PMC10453267; doi:10.3390/cimb45080411)
Supplement: Supplementary file 1 [file cimb-45-00411-s001.zip]

Archive with 5 entries (5 files):
- Figure_S1.pdf
- Figure_S2.pdf
- Figure_S3.pdf
- Table_S1_REV.pdf
- Table_S2_REV.pdf
